# Supplementary material for: Can women's self‐help groups improve access to information, decision‐making, and agricultural practices? The Indian case
Source: Agric Econ. 2019 Aug 19;50(5):567–80. doi: 10.1111/agec.12510 (PMC6853198; doi:10.1111/agec.12510)
Supplement: Supplementary file 2 — Supporting Information [file AGEC-50-567-s002.zip]

Archive with 2 entries (2 files):
- RAGHUNATHAN-do files.zip
- RAGHUNATHAN-replication_dataset.dta
